# Supplementary material for: An Analysis of Welfare Standards Within Tiger (Panthera tigris) Facilities in Thailand
Source: Zoo Biol. 2024 Sep 16;43(6):545–55. doi: 10.1002/zoo.21866 (PMC11624624; doi:10.1002/zoo.21866)
Supplement: Supplementary file 1 — Appendix 1. Welfare Assessment score sheet. [file ZOO-43-545-s001.xlsx]

## Sheet: Sheet1
Date:		Facility:
No. tigers observed		Adult tiger photos
No. tigers staff report		Adult tiger feeding
No.White/Snow/Gold		Cub photos/feeding
No. Under 1 yr old		Tiger show (unnatural)
No. Of Ligers		Tiger show (enrich)
Category	Score
Nutrition	0	1	2	Score	Notes
Water Provided	No	N/a	Yes
Clean/running water	No	N/a	Yes
Species appropriate diet provided	No variance/Not enough food/too much food Inappropriate i.e. Cooked	Intermediate between 0 - 2	Varied diet/ adequate amounts/ Encourages natural feeding behaviour i.e food enrichment
Environment	0	1	2	Score	Notes
Enclosure size	Small - doesn't allow appropriate movement	Medium - Adequate range of movement	Large - Full range of movement
Species-specific enclosure design	No enclosure/Cage only/Short Chain	Small enclosure OR Large cage; Some vegetation, one enrichment item	Natural environment and vegetation
Pond access	No	Small - no swimming possible	Large - allows swimming
Shelter access	No visible hiding space; Direct exposure to weather	Hiding spaces for some; some shelter from weather	Hiding available to all; Full protection from weather
Cleanliness	Unhygenic - rubbish/faeces	Moderatly clean	Regular cleaning
Substrate variation	Unnatural, e.g. Concrete	Mix of natural and unnatural substrate	Dirt, grass, sand, wood chips, straw
Environmental noise	Direct vicinity to traffic/crowds/PA system	Occasional traffic/no electronic noise	Small visitor groups - natural sounds
Management/ knowledge	No welfare understanding/Commercial interest	Moderate welfare understanding, improvements being made	Strong welfare understanding/ Focus on best welfare
Health	0	1	2	Score	Notes
Signs of inbreeding	Unnatural colour variations/ crossed eyes/ physical deformities	N/a	None observed - Tigers appear healthy
Signs of injury	Large wounds/ swellings/sores/ missing body parts/hair loss	Minor wounds/small sores	None observed
Signs of pain	Lameness/ diarrhoea/ coughing	Intermediate between 0 - 2	None observed
Body Condition Score - appropriate for age/sex/weight	Underweight/obese Poor coat/skin condition	Adequate	Excellent
Health care provided	No regular vet	Intermittent health care	On site vet
Behaviour	0	1	2	Score	Notes
Signs of stereotypy/ abnormal repetitive behaviours	Pacing/circling, self-mutilation, licking/chewing/ bar rubbing/over-grooming/head bobbing; high level of abnormal behaviours observed	Intermediate - some abnormal behaviours observed	No abnormal behaviours observed
Response to non-threatening humans	Fear/aggressive/ defensive response; snarling/growling/ hissing/lunging/ cowering/hiding	Disinterested/ no engagement /sleeping	Positive/friendly/ relaxed response; chuffing/cheek swiping/curious
Behaviour	0	1	2	Score	Notes
Positive treatment by staff	Aggressive/ Angry/frightened	Disinterested/no engagement	Friendly/caring
Signs of human applied injury	Declawing/de-fanging	N/a	None observed
Positive behaviours observed	No positive behaviour observed	Intermediate - some positive behaviours observed	Many positive behaviours observed throughout all living spaces
Staff used physical force	Hand, whip, fist, bamboo, other	No interaction observed	Hands-off/protected contact
Enrichment provided	None	Limited	Full programme throughout all living spaces
Space; Appropriate social grouping /interaction	Over-crowding; Inappropriate social grouping	Intermediate between 0 - 2; Appropriate social grouping availble for some	No over-crowding; Appropriate social grouping for all tigers
Additional	0	1	2	Score	Notes
Entertainment level	Daily show and other regular commercial use i.e photos	No show but human-tiger interaction i.e. Photos	No show/no human-tiger interaction
Extra Info
Visitor Education	Y N	Admission Fee
Additional Notes
